# Supplementary material for: The Effect of Plant Growth Compensation by Adding Silicon-Containing Fertilizer under Light Stress Conditions
Source: Plants (Basel). 2021 Jun 24;10(7):1287. doi: 10.3390/plants10071287 (PMC8308918; doi:10.3390/plants10071287)
Supplement: Supplementary file 1 [file plants-10-01287-s001.zip]

Archive with 1 entries (1 files):
- plants-1222018-supplementary.pdf
